# Supplementary material for: Induced Mutagenesis in UGT74S1 Gene Leads to Stable New Flax Lines with Altered Secoisolariciresinol Diglucoside (SDG) Profiles
Source: Front Plant Sci. 2017 Sep 21;8:1638. doi: 10.3389/fpls.2017.01638 (PMC5613138; doi:10.3389/fpls.2017.01638)
Supplement: Supplementary file 4 [file Table1.XLSX]

## Sheet: Tabelle1
Supplementary Table 1. List of 96 barcoded TRS primers used in the universal tagging approach for the first exon
Serial number	Plate destination	Barcoded TRS primers ID	Barcoded primer sequences
1	A1	TRSuni01	ACACGTATGAAGGTGACCAAGTTCATGC
2	B1	TRSuni02	ACACTAGTGAAGGTGACCAAGTTCATGC
3	C1	TRSuni03	ACACTGATGAAGGTGACCAAGTTCATGC
4	D1	TRSuni04	ACAGATCTGAAGGTGACCAAGTTCATGC
5	E1	TRSuni05	ACAGCTATGAAGGTGACCAAGTTCATGC
6	F1	TRSuni06	ACAGTACTGAAGGTGACCAAGTTCATGC
7	G1	TRSuni07	ACAGTCATGAAGGTGACCAAGTTCATGC
8	H1	TRSuni08	ACATACGTGAAGGTGACCAAGTTCATGC
9	A2	TRSuni09	ACATAGCTGAAGGTGACCAAGTTCATGC
10	B2	TRSuni10	ACATCAGTGAAGGTGACCAAGTTCATGC
11	C2	TRSuni11	ACATCGATGAAGGTGACCAAGTTCATGC
12	D2	TRSuni12	ACATGACTGAAGGTGACCAAGTTCATGC
13	E2	TRSuni13	ACATGCATGAAGGTGACCAAGTTCATGC
14	F2	TRSuni14	ACATGTGTGAAGGTGACCAAGTTCATGC
15	G2	TRSuni15	ACGACTATGAAGGTGACCAAGTTCATGC
16	H2	TRSuni16	ACGAGTCTGAAGGTGACCAAGTTCATGC
17	A3	TRSuni17	ACGATACTGAAGGTGACCAAGTTCATGC
18	B3	TRSuni18	ACGATCATGAAGGTGACCAAGTTCATGC
19	C3	TRSuni19	ACGCATATGAAGGTGACCAAGTTCATGC
20	D3	TRSuni20	ACGTACATGAAGGTGACCAAGTTCATGC
21	E3	TRSuni21	ACGTATCTGAAGGTGACCAAGTTCATGC
22	F3	TRSuni22	ACGTCACTGAAGGTGACCAAGTTCATGC
23	G3	TRSuni23	ACGTCTGTGAAGGTGACCAAGTTCATGC
24	H3	TRSuni24	ACGTGAGTGAAGGTGACCAAGTTCATGC
25	A4	TRSuni25	ACGTGTATGAAGGTGACCAAGTTCATGC
26	B4	TRSuni26	ACTACAGTGAAGGTGACCAAGTTCATGC
27	C4	TRSuni27	ACTACGATGAAGGTGACCAAGTTCATGC
28	D4	TRSuni28	ACTAGACTGAAGGTGACCAAGTTCATGC
29	E4	TRSuni29	ACTAGCATGAAGGTGACCAAGTTCATGC
30	F4	TRSuni30	ACTAGTGTGAAGGTGACCAAGTTCATGC
31	G4	TRSuni31	ACTATCGTGAAGGTGACCAAGTTCATGC
32	H4	TRSuni32	ACTATGCTGAAGGTGACCAAGTTCATGC
33	A5	TRSuni33	ACTCACGTGAAGGTGACCAAGTTCATGC
34	B5	TRSuni34	ACTCAGATGAAGGTGACCAAGTTCATGC
35	C5	TRSuni35	ACTCGAGTGAAGGTGACCAAGTTCATGC
36	D5	TRSuni36	ACTCGTCTGAAGGTGACCAAGTTCATGC
37	E5	TRSuni37	ACTGACATGAAGGTGACCAAGTTCATGC
38	F5	TRSuni38	ACTGAGCTGAAGGTGACCAAGTTCATGC
39	G5	TRSuni39	ACTGATGTGAAGGTGACCAAGTTCATGC
40	H5	TRSuni40	ACTGCACTGAAGGTGACCAAGTTCATGC
41	A6	TRSuni41	ACTGTAGTGAAGGTGACCAAGTTCATGC
42	B6	TRSuni42	ACTGTGATGAAGGTGACCAAGTTCATGC
43	C6	TRSuni43	AGACATCTGAAGGTGACCAAGTTCATGC
44	D6	TRSuni44	AGACGTGTGAAGGTGACCAAGTTCATGC
45	E6	TRSuni45	AGACTACTGAAGGTGACCAAGTTCATGC
46	F6	TRSuni46	AGACTCATGAAGGTGACCAAGTTCATGC
47	G6	TRSuni47	AGAGCTCTGAAGGTGACCAAGTTCATGC
48	H6	TRSuni48	AGAGTCGTGAAGGTGACCAAGTTCATGC
49	A7	TRSuni49	AGAGTGCTGAAGGTGACCAAGTTCATGC
50	B7	TRSuni50	AGATCACTGAAGGTGACCAAGTTCATGC
51	C7	TRSuni51	AGATCTGTGAAGGTGACCAAGTTCATGC
52	D7	TRSuni52	AGATGCGTGAAGGTGACCAAGTTCATGC
53	E7	TRSuni53	AGATGTCTGAAGGTGACCAAGTTCATGC
54	F7	TRSuni54	AGCACTATGAAGGTGACCAAGTTCATGC
55	G7	TRSuni55	AGCAGTCTGAAGGTGACCAAGTTCATGC
56	H7	TRSuni56	AGCATACTGAAGGTGACCAAGTTCATGC
57	A8	TRSuni57	AGCATCATGAAGGTGACCAAGTTCATGC
58	B8	TRSuni58	AGCGATATGAAGGTGACCAAGTTCATGC
59	C8	TRSuni59	AGCGTAGTGAAGGTGACCAAGTTCATGC
60	D8	TRSuni60	AGCGTGATGAAGGTGACCAAGTTCATGC
61	E8	TRSuni61	AGCTACATGAAGGTGACCAAGTTCATGC
62	F8	TRSuni62	AGCTAGCTGAAGGTGACCAAGTTCATGC
63	G8	TRSuni63	AGCTATGTGAAGGTGACCAAGTTCATGC
64	H8	TRSuni64	AGCTCAGTGAAGGTGACCAAGTTCATGC
65	A9	TRSuni65	AGCTCGATGAAGGTGACCAAGTTCATGC
66	B9	TRSuni66	AGCTCTCTGAAGGTGACCAAGTTCATGC
67	C9	TRSuni67	AGCTGACTGAAGGTGACCAAGTTCATGC
68	D9	TRSuni68	AGCTGTATGAAGGTGACCAAGTTCATGC
69	E9	TRSuni69	AGTACACTGAAGGTGACCAAGTTCATGC
70	F9	TRSuni70	AGTACTGTGAAGGTGACCAAGTTCATGC
71	G9	TRSuni71	AGTAGCGTGAAGGTGACCAAGTTCATGC
72	H9	TRSuni72	AGTCACATGAAGGTGACCAAGTTCATGC
73	A10	TRSuni73	AGTCAGCTGAAGGTGACCAAGTTCATGC
74	B10	TRSuni74	AGTCATGTGAAGGTGACCAAGTTCATGC
75	C10	TRSuni75	AGTCGACTGAAGGTGACCAAGTTCATGC
76	D10	TRSuni76	AGTCGTATGAAGGTGACCAAGTTCATGC
77	E10	TRSuni77	AGTCTAGTGAAGGTGACCAAGTTCATGC
78	F10	TRSuni78	AGTCTGATGAAGGTGACCAAGTTCATGC
79	G10	TRSuni79	AGTGACGTGAAGGTGACCAAGTTCATGC
80	H10	TRSuni80	AGTGATCTGAAGGTGACCAAGTTCATGC
81	A11	TRSuni81	AGTGCAGTGAAGGTGACCAAGTTCATGC
82	B11	TRSuni82	AGTGCGATGAAGGTGACCAAGTTCATGC
83	C11	TRSuni83	AGTGTACTGAAGGTGACCAAGTTCATGC
84	D11	TRSuni84	AGTGTCATGAAGGTGACCAAGTTCATGC
85	E11	TRSuni85	ATACACGTGAAGGTGACCAAGTTCATGC
86	F11	TRSuni86	ATACAGCTGAAGGTGACCAAGTTCATGC
87	G11	TRSuni87	ATACGACTGAAGGTGACCAAGTTCATGC
88	H11	TRSuni88	ATACGCATGAAGGTGACCAAGTTCATGC
89	A12	TRSuni89	ATAGCACTGAAGGTGACCAAGTTCATGC
90	B12	TRSuni90	ATAGCGATGAAGGTGACCAAGTTCATGC
91	C12	TRSuni91	ATAGCTGTGAAGGTGACCAAGTTCATGC
92	D12	TRSuni92	ATATCGCTGAAGGTGACCAAGTTCATGC
93	E12	TRSuni93	ATCACAGTGAAGGTGACCAAGTTCATGC
94	F12	TRSuni94	ATCACGATGAAGGTGACCAAGTTCATGC
95	G12	TRSuni95	ATCAGACTGAAGGTGACCAAGTTCATGC
96	H12	TRSuni96	ATCAGCATGAAGGTGACCAAGTTCATGC
