# Supplementary material for: Induced Mutagenesis in UGT74S1 Gene Leads to Stable New Flax Lines with Altered Secoisolariciresinol Diglucoside (SDG) Profiles
Source: Front Plant Sci. 2017 Sep 21;8:1638. doi: 10.3389/fpls.2017.01638 (PMC5613138; doi:10.3389/fpls.2017.01638)
Supplement: Supplementary file 5 [file Table2.XLSX]

## Sheet: Tabelle1
Supplementary Table 2. List of 8-bases barcoded gene specific primers (96) used in the standard tagging approach for the second exon
Serial number	Plate destination	Barcoded gene-specific primers ID	Barcoded primer sequences
1	A1	Flax1_F2b_01	ACACGTATGTCAATCGAGCCAACTCTCG
2	B1	Flax1_F2b_02	ACACTAGTGTCAATCGAGCCAACTCTCG
3	C1	Flax1_F2b_03	ACACTGATGTCAATCGAGCCAACTCTCG
4	D1	Flax1_F2b_04	ACAGATCTGTCAATCGAGCCAACTCTCG
5	E1	Flax1_F2b_05	ACAGCTATGTCAATCGAGCCAACTCTCG
6	F1	Flax1_F2b_06	ACAGTACTGTCAATCGAGCCAACTCTCG
7	G1	Flax1_F2b_07	ACAGTCATGTCAATCGAGCCAACTCTCG
8	H1	Flax1_F2b_08	ACATACGTGTCAATCGAGCCAACTCTCG
9	A2	Flax1_F2b_09	ACATAGCTGTCAATCGAGCCAACTCTCG
10	B2	Flax1_F2b_10	ACATCAGTGTCAATCGAGCCAACTCTCG
11	C2	Flax1_F2b_11	ACATCGATGTCAATCGAGCCAACTCTCG
12	D2	Flax1_F2b_12	ACATGACTGTCAATCGAGCCAACTCTCG
13	E2	Flax1_F2b_13	ACATGCATGTCAATCGAGCCAACTCTCG
14	F2	Flax1_F2b_14	ACATGTGTGTCAATCGAGCCAACTCTCG
15	G2	Flax1_F2b_15	ACGACTATGTCAATCGAGCCAACTCTCG
16	H2	Flax1_F2b_16	ACGAGTCTGTCAATCGAGCCAACTCTCG
17	A3	Flax1_F2b_17	ACGATACTGTCAATCGAGCCAACTCTCG
18	B3	Flax1_F2b_18	ACGATCATGTCAATCGAGCCAACTCTCG
19	C3	Flax1_F2b_19	ACGCATATGTCAATCGAGCCAACTCTCG
20	D3	Flax1_F2b_20	ACGTACATGTCAATCGAGCCAACTCTCG
21	E3	Flax1_F2b_21	ACGTATCTGTCAATCGAGCCAACTCTCG
22	F3	Flax1_F2b_22	ACGTCACTGTCAATCGAGCCAACTCTCG
23	G3	Flax1_F2b_23	ACGTCTGTGTCAATCGAGCCAACTCTCG
24	H3	Flax1_F2b_24	ACGTGAGTGTCAATCGAGCCAACTCTCG
25	A4	Flax1_F2b_25	ACGTGTATGTCAATCGAGCCAACTCTCG
26	B4	Flax1_F2b_26	ACTACAGTGTCAATCGAGCCAACTCTCG
27	C4	Flax1_F2b_27	ACTACGATGTCAATCGAGCCAACTCTCG
28	D4	Flax1_F2b_28	ACTAGACTGTCAATCGAGCCAACTCTCG
29	E4	Flax1_F2b_29	ACTAGCATGTCAATCGAGCCAACTCTCG
30	F4	Flax1_F2b_30	ACTAGTGTGTCAATCGAGCCAACTCTCG
31	G4	Flax1_F2b_31	ACTATCGTGTCAATCGAGCCAACTCTCG
32	H4	Flax1_F2b_32	ACTATGCTGTCAATCGAGCCAACTCTCG
33	A5	Flax1_F2b_33	ACTCACGTGTCAATCGAGCCAACTCTCG
34	B5	Flax1_F2b_34	ACTCAGATGTCAATCGAGCCAACTCTCG
35	C5	Flax1_F2b_35	ACTCGAGTGTCAATCGAGCCAACTCTCG
36	D5	Flax1_F2b_36	ACTCGTCTGTCAATCGAGCCAACTCTCG
37	E5	Flax1_F2b_37	ACTGACATGTCAATCGAGCCAACTCTCG
38	F5	Flax1_F2b_38	ACTGAGCTGTCAATCGAGCCAACTCTCG
39	G5	Flax1_F2b_39	ACTGATGTGTCAATCGAGCCAACTCTCG
40	H5	Flax1_F2b_40	ACTGCACTGTCAATCGAGCCAACTCTCG
41	A6	Flax1_F2b_41	ACTGTAGTGTCAATCGAGCCAACTCTCG
42	B6	Flax1_F2b_42	ACTGTGATGTCAATCGAGCCAACTCTCG
43	C6	Flax1_F2b_43	AGACATCTGTCAATCGAGCCAACTCTCG
44	D6	Flax1_F2b_44	AGACGTGTGTCAATCGAGCCAACTCTCG
45	E6	Flax1_F2b_45	AGACTACTGTCAATCGAGCCAACTCTCG
46	F6	Flax1_F2b_46	AGACTCATGTCAATCGAGCCAACTCTCG
47	G6	Flax1_F2b_47	AGAGCTCTGTCAATCGAGCCAACTCTCG
48	H6	Flax1_F2b_48	AGAGTCGTGTCAATCGAGCCAACTCTCG
49	A7	Flax1_F2b_49	AGAGTGCTGTCAATCGAGCCAACTCTCG
50	B7	Flax1_F2b_50	AGATCACTGTCAATCGAGCCAACTCTCG
51	C7	Flax1_F2b_51	AGATCTGTGTCAATCGAGCCAACTCTCG
52	D7	Flax1_F2b_52	AGATGCGTGTCAATCGAGCCAACTCTCG
53	E7	Flax1_F2b_53	AGATGTCTGTCAATCGAGCCAACTCTCG
54	F7	Flax1_F2b_54	AGCACTATGTCAATCGAGCCAACTCTCG
55	G7	Flax1_F2b_55	AGCAGTCTGTCAATCGAGCCAACTCTCG
56	H7	Flax1_F2b_56	AGCATACTGTCAATCGAGCCAACTCTCG
57	A8	Flax1_F2b_57	AGCATCATGTCAATCGAGCCAACTCTCG
58	B8	Flax1_F2b_58	AGCGATATGTCAATCGAGCCAACTCTCG
59	C8	Flax1_F2b_59	AGCGTAGTGTCAATCGAGCCAACTCTCG
60	D8	Flax1_F2b_60	AGCGTGATGTCAATCGAGCCAACTCTCG
61	E8	Flax1_F2b_61	AGCTACATGTCAATCGAGCCAACTCTCG
62	F8	Flax1_F2b_62	AGCTAGCTGTCAATCGAGCCAACTCTCG
63	G8	Flax1_F2b_63	AGCTATGTGTCAATCGAGCCAACTCTCG
64	H8	Flax1_F2b_64	AGCTCAGTGTCAATCGAGCCAACTCTCG
65	A9	Flax1_F2b_65	AGCTCGATGTCAATCGAGCCAACTCTCG
66	B9	Flax1_F2b_66	AGCTCTCTGTCAATCGAGCCAACTCTCG
67	C9	Flax1_F2b_67	AGCTGACTGTCAATCGAGCCAACTCTCG
68	D9	Flax1_F2b_68	AGCTGTATGTCAATCGAGCCAACTCTCG
69	E9	Flax1_F2b_69	AGTACACTGTCAATCGAGCCAACTCTCG
70	F9	Flax1_F2b_70	AGTACTGTGTCAATCGAGCCAACTCTCG
71	G9	Flax1_F2b_71	AGTAGCGTGTCAATCGAGCCAACTCTCG
72	H9	Flax1_F2b_72	AGTCACATGTCAATCGAGCCAACTCTCG
73	A10	Flax1_F2b_73	AGTCAGCTGTCAATCGAGCCAACTCTCG
74	B10	Flax1_F2b_74	AGTCATGTGTCAATCGAGCCAACTCTCG
75	C10	Flax1_F2b_75	AGTCGACTGTCAATCGAGCCAACTCTCG
76	D10	Flax1_F2b_76	AGTCGTATGTCAATCGAGCCAACTCTCG
77	E10	Flax1_F2b_77	AGTCTAGTGTCAATCGAGCCAACTCTCG
78	F10	Flax1_F2b_78	AGTCTGATGTCAATCGAGCCAACTCTCG
79	G10	Flax1_F2b_79	AGTGACGTGTCAATCGAGCCAACTCTCG
80	H10	Flax1_F2b_80	AGTGATCTGTCAATCGAGCCAACTCTCG
81	A11	Flax1_F2b_81	AGTGCAGTGTCAATCGAGCCAACTCTCG
82	B11	Flax1_F2b_82	AGTGCGATGTCAATCGAGCCAACTCTCG
83	C11	Flax1_F2b_83	AGTGTACTGTCAATCGAGCCAACTCTCG
84	D11	Flax1_F2b_84	AGTGTCATGTCAATCGAGCCAACTCTCG
85	E11	Flax1_F2b_85	ATACACGTGTCAATCGAGCCAACTCTCG
86	F11	Flax1_F2b_86	ATACAGCTGTCAATCGAGCCAACTCTCG
87	G11	Flax1_F2b_87	ATACGACTGTCAATCGAGCCAACTCTCG
88	H11	Flax1_F2b_88	ATACGCATGTCAATCGAGCCAACTCTCG
89	A12	Flax1_F2b_89	ATAGCACTGTCAATCGAGCCAACTCTCG
90	B12	Flax1_F2b_90	ATAGCGATGTCAATCGAGCCAACTCTCG
91	C12	Flax1_F2b_91	ATAGCTGTGTCAATCGAGCCAACTCTCG
92	D12	Flax1_F2b_92	ATATCGCTGTCAATCGAGCCAACTCTCG
93	E12	Flax1_F2b_93	ATCACAGTGTCAATCGAGCCAACTCTCG
94	F12	Flax1_F2b_94	ATCACGATGTCAATCGAGCCAACTCTCG
95	G12	Flax1_F2b_95	ATCAGACTGTCAATCGAGCCAACTCTCG
96	H12	Flax1_F2b_96	ATCAGCATGTCAATCGAGCCAACTCTCG
