# Supplementary material for: Induced Mutagenesis in UGT74S1 Gene Leads to Stable New Flax Lines with Altered Secoisolariciresinol Diglucoside (SDG) Profiles
Source: Front Plant Sci. 2017 Sep 21;8:1638. doi: 10.3389/fpls.2017.01638 (PMC5613138; doi:10.3389/fpls.2017.01638)
Supplement: Supplementary file 7 [file Table4.XLSX]

## Sheet: Supplementary table 4
Supplementary Table 4. List, locations and characteristics of 20 KASP assay markers targeting 16 Missense and 4 nonsense mutations. The positions of the targeted SNP mutations are indicated in brackets in each assay marker.
Flax mutant family ID	Type of mutation	position of mutation in the genomic DNA sequence	KASP assay sequence
756	Missense	Flax_756_542	CACTCAGTCATGCGCGGTCAACGCCATCTATTACCACCTTCGCGAGGGAACAATCAAGCGTCCTGTAGTCTCGGATCCTGCTGCA[R]GAACGCTCGTAATTGATGGATTGCCGCCACTGGAGGTTTCGGACTTGCCTTCTTTCATTTGGGATGACTTGCACACG
828	Nonsense W/STOP	FLAX_828_408	CCTCACGGATCTCATCCGGAAACAGAGCGAATCACGGCACCCTGTCCACTGTATAATTTACGATGCAAGTATGCCCT[G/A]GTTCCTGGACGTCGCCAAGCGGTTTGGGATTGTGGGAGCTGCATTTCTCACTCAGTCATGCGCGGTCAACGCCAT
919	Nonsense W/STOP	Flax_919_670	ACTTGCCTTCTTTCATTTGGGATGACTTGCACACGGAATTTCTTGCCGCGCATTTGAGGCAGTTCTCCAATGACGGCGCCGATTG[R]GTGTTCTGCAACACAGTTTACCAGCTGGAACTAGAGGTATTACCTTCCGTAGTGTATATCGCTAACAACGCTTTC
936	Missense	Flax_936_528	TTTGGGATTGTGGGAGCTGCATTTCTCACTCAGTCATGCGCGGTCAACGCCATCTATTACCACCTTCGCGAGGGAACAATCAAGCGTCCTGTAGTCT[Y]GGATCCTGCTGCAGGAACGCTCGTAATTGATGGATTGCCGCCACTGGAGGTTTCGGACTTGCCTTCTTTCATTTGGGATGACTTGCACACGGAA
1427	Missense	Flax_1427_1822	CTCCCAAAGGAGGAGTACTTATCGGGCGAGAAAGGACTCGTTGTGTCATGGTGTTCGCAGCTTCAAGTCCTGGCAA[R]TGGGAAGGTAGGGTGTTTCGTTACACATTGCGGATGGAACTCGACTCTGGAAGCGCTCAGTCTGGGAGTTC
1470	Missense	FLAX_1470_371	ACTATTCCCAAACCTTTCGGAGAGTGGGTTCCGAAACCCTCACGGATCTCATCCGGAAACAGAGCGAATCACGGCAC[Y]CTGTCCACTGTATAATTTACGATGCAAGTATGCCCTGGTTCCTGGACGTCGCCAAGCGGTTTGGGATTGTGGG
1689	Missense	Flax_1689_1818	AGTCGCCAAACTCCCAAAGGAGGAGTACTTATCGGGCGAGAAAGGACTCGTTGTGTCATGGTGTTCGCAGCTTCAAGTCCTG[R]CAAGTGGGAAGGTAGGGTGTTTCGTTACACATTGCGGATGGAACTCGACTCTGGAAGCGCTCAGTCTGGGAG
1767	Missense	Flax_1767_1875	GTTCGCAGCTTCAAGTCCTGGCAAGTGGGAAGGTAGGGTGTTTCGTTACACATTGCGGATGGAACTCGACTCTGGAA[R]CGCTCAGTCTGGGAGTTCCCATGGTGGCAATGCCAGAATGCGGCGATCAACTCACCAATGCAAAGTTCATAA
1777	Nonsense Q/STOP	Flax_1777_1665	TTGCATGAACTGGCTTCAATCTAAGCCAGATGGATCAGTCGTGTATGTATCATTCGGAAGCCTAGCCAGACTTTCACCACAA[Y]AAACTGAGGAGCTCTATTTCGGTTTGAAGAACAGCAACCATTACTTCTTGTGGGTAGTCAGGGAATCCGAAGT
2004	Missense	Flax_2004_1639	ATCAGCATCTTCAACCCACAAAATCAAACTTGCATGAACTGGCTTCAATCTAAGCCAGATGGATCAGTCGTGTATGTATCATTCG[R]AAGCCTAGCCAGACTTTCACCACAACAAACTGAGGAGCTCTATTTCGGTTTGAAGAACAGCAACCATTACTTCT
2092	Missense	FLAX_2092_372	TCCCAAACCTTTCGGAGAGTGGGTTCCGAAACCCTCACGGATCTCATCCGGAAACAGAGCGAATCACGGCACC[Y]TGTCCACTGTATAATTTACGATGCAAGTATGCCCTGGTTCCTGGACGTCGCCAAGCGGTTTGGGATTGTGGGAGCTGCAT
2340	Nonsense W/STOP	Flax_2340_1859	ACTCGTTGTGTCATGGTGTTCGCAGCTTCAAGTCCTGGCAAGTGGGAAGGTAGGGTGTTTCGTTACACATTGCGGATG[R]AACTCGACTCTGGAAGCGCTCAGTCTGGGAGTTCCCATGGTGGCAATGCCAGAATGCGGCGATCAACTCACCA
2525	Missense	Flax_2525_1872	TTCAAGTCCTGGCAAGTGGGAAGGTAGGGTGTTTCGTTACACATTGCGGATGGAACTCGACTCTG[R]AAGCGCTCAGTCTGGGAGTTCCCATGGTGGCAATGCCAGAATGCGGCGATCAACTCACCAATGCAAAGTTCATAAAGGACGT
2526	Missense	Flax_2526_1887	GTCCTGGCAAGTGGGAAGGTAGGGTGTTTCGTTACACATTGCGGATGGAACTCGACTCTGGAAGCGCTCAGTCTG[R]GAGTTCCCATGGTGGCAATGCCAGAATGCGGCGATCAACTCACCAATGCAAAGTTCATAAAGGACGTGTGGA
2566	Missense	Flax_2566_267	CAGCACCATGACCGTCACCGCACAATCCGGTATCCACATCGACACTATCTCCGACGGCTTCGACCACA[G/A]CGGACTTATATTGCAAGACCCAGAACACTATTCCCAAACCTTTCGGAGAGTGGGTTCCG
2741	Missense	Flax_2741_1758	GCTCTATTTCGGTTTGAAGAACAGCAACCATTACTTCTTGTGGGTAGTCAGGGAATCCGAAGTCGCCAAACTCCCAAAGGAG[R]AGTACTTATCGGGCGAGAAAGGACTCGTTGTGTCATGGTGTTCGCAGCTTCAAGTCCTGGCAAGTGGGAAGGT
12	Missense	12_1674	TATCATTCGGAAGCCTAGCCAGACTTTCACCACAACAAACTGAG[R]AGCTCTATTTCGGTTTGAAGAACAGCAACCATTACTTCTTGTGGGTAGTCAGGGAATCCGAAGTCGCCAAACTCCCAA
12	Missense	12_1755	GTTTGAAGAACAGCAACCATTACTTCTTGTGGGTAGTCAGGGAATCCGAAGTCGCCAAACTCCCAAAG[R]AGGAGTACTTATCGGGCGAGAAAGGACTCGTTGTGTCATGGTGTTCGCAGCTTCAAGTCCTGGCAAGTGGGAAGG
2881	Missense	Flax_2881_1585	CAACTATCCCATCCTTTTATTTAGACAAGCAAATCCCTGATGACAAAGACTACGACATCAGCATCTTCAACCCACAAAATCAAACTT[R]CATGAACTGGCTTCAATCTAAGCCAGATGGATCAGTCGTGTATGTATCATTCGGAAGCCTAGCCAGACTTTCACCA
2517	Missense	Flax_2517_210	CCCACTTCTCCAATTCTCCAAGCGCTTAATCCCCAAACGGATCCGGGTCACTCTGGCTCTCACCCGTTTCATCCACAGCACCATGA[Y]CGTCACCGCACAATCCGGTATCCACATCGA
Note: eight of these mutation positions were found in more that 1 line. For detail: mutations at position371 was also found in line 306; at position 670 also found in lines 1230 and 1885; at position 1758 also in line 2755; at position 1872 also in line 2537; at position 1639 also in line 2010; at position 267 also in line 2568; at positions 1674 also in line 2800; at positions 1674 and 1755 also…
2755*	Missense
1230*	W/STOP
1885*	W/STOP
2537*	Missense
2010*	Missense
2568*	Missense
2801*	Missense
2800
306

## Sheet: Sheet1
Supplementary Table 4. List of KASP assay markers targeting 16 Missense and 4 nonsense mutations. The position of the targetd SNP mutation is indicated in bracket in each assay marker.
Flax mutant family ID	Type of mutation	position of mutation in the genomic DNA sequence	KASP assay sequence
756	Missense	Flax_756_542	CACTCAGTCATGCGCGGTCAACGCCATCTATTACCACCTTCGCGAGGGAACAATCAAGCGTCCTGTAGTCTCGGATCCTGCTGCA[R]GAACGCTCGTAATTGATGGATTGCCGCCACTGGAGGTTTCGGACTTGCCTTCTTTCATTTGGGATGACTTGCACACG
828	Nonsense W/STOP	FLAX_828_408	CCTCACGGATCTCATCCGGAAACAGAGCGAATCACGGCACCCTGTCCACTGTATAATTTACGATGCAAGTATGCCCT[G/A]GTTCCTGGACGTCGCCAAGCGGTTTGGGATTGTGGGAGCTGCATTTCTCACTCAGTCATGCGCGGTCAACGCCAT
919	Nonsense W/STOP	Flax_919_670	ACTTGCCTTCTTTCATTTGGGATGACTTGCACACGGAATTTCTTGCCGCGCATTTGAGGCAGTTCTCCAATGACGGCGCCGATTG[R]GTGTTCTGCAACACAGTTTACCAGCTGGAACTAGAGGTATTACCTTCCGTAGTGTATATCGCTAACAACGCTTTC
936	Missense	Flax_936_528	TTTGGGATTGTGGGAGCTGCATTTCTCACTCAGTCATGCGCGGTCAACGCCATCTATTACCACCTTCGCGAGGGAACAATCAAGCGTCCTGTAGTCT[Y]GGATCCTGCTGCAGGAACGCTCGTAATTGATGGATTGCCGCCACTGGAGGTTTCGGACTTGCCTTCTTTCATTTGGGATGACTTGCACACGGAA
1427	Missense	Flax_1427_1822	CTCCCAAAGGAGGAGTACTTATCGGGCGAGAAAGGACTCGTTGTGTCATGGTGTTCGCAGCTTCAAGTCCTGGCAA[R]TGGGAAGGTAGGGTGTTTCGTTACACATTGCGGATGGAACTCGACTCTGGAAGCGCTCAGTCTGGGAGTTC
1470	Missense	FLAX_1470_371	ACTATTCCCAAACCTTTCGGAGAGTGGGTTCCGAAACCCTCACGGATCTCATCCGGAAACAGAGCGAATCACGGCAC[Y]CTGTCCACTGTATAATTTACGATGCAAGTATGCCCTGGTTCCTGGACGTCGCCAAGCGGTTTGGGATTGTGGG
1689	Missense	Flax_1689_1818	AGTCGCCAAACTCCCAAAGGAGGAGTACTTATCGGGCGAGAAAGGACTCGTTGTGTCATGGTGTTCGCAGCTTCAAGTCCTG[R]CAAGTGGGAAGGTAGGGTGTTTCGTTACACATTGCGGATGGAACTCGACTCTGGAAGCGCTCAGTCTGGGAG
1767	Missense	Flax_1767_1875	GTTCGCAGCTTCAAGTCCTGGCAAGTGGGAAGGTAGGGTGTTTCGTTACACATTGCGGATGGAACTCGACTCTGGAA[R]CGCTCAGTCTGGGAGTTCCCATGGTGGCAATGCCAGAATGCGGCGATCAACTCACCAATGCAAAGTTCATAA
1777	Nonsense Q/STOP	Flax_1777_1665	TTGCATGAACTGGCTTCAATCTAAGCCAGATGGATCAGTCGTGTATGTATCATTCGGAAGCCTAGCCAGACTTTCACCACAA[Y]AAACTGAGGAGCTCTATTTCGGTTTGAAGAACAGCAACCATTACTTCTTGTGGGTAGTCAGGGAATCCGAAGT
2004	Missense	Flax_2004_1639	ATCAGCATCTTCAACCCACAAAATCAAACTTGCATGAACTGGCTTCAATCTAAGCCAGATGGATCAGTCGTGTATGTATCATTCG[R]AAGCCTAGCCAGACTTTCACCACAACAAACTGAGGAGCTCTATTTCGGTTTGAAGAACAGCAACCATTACTTCT
2092	Missense	FLAX_2092_372	TCCCAAACCTTTCGGAGAGTGGGTTCCGAAACCCTCACGGATCTCATCCGGAAACAGAGCGAATCACGGCACC[Y]TGTCCACTGTATAATTTACGATGCAAGTATGCCCTGGTTCCTGGACGTCGCCAAGCGGTTTGGGATTGTGGGAGCTGCAT
2340	Nonsense W/STOP	Flax_2340_1859	ACTCGTTGTGTCATGGTGTTCGCAGCTTCAAGTCCTGGCAAGTGGGAAGGTAGGGTGTTTCGTTACACATTGCGGATG[R]AACTCGACTCTGGAAGCGCTCAGTCTGGGAGTTCCCATGGTGGCAATGCCAGAATGCGGCGATCAACTCACCA
2525	Missense	Flax_2525_1872	TTCAAGTCCTGGCAAGTGGGAAGGTAGGGTGTTTCGTTACACATTGCGGATGGAACTCGACTCTG[R]AAGCGCTCAGTCTGGGAGTTCCCATGGTGGCAATGCCAGAATGCGGCGATCAACTCACCAATGCAAAGTTCATAAAGGACGT
2526	Missense	Flax_2526_1887	GTCCTGGCAAGTGGGAAGGTAGGGTGTTTCGTTACACATTGCGGATGGAACTCGACTCTGGAAGCGCTCAGTCTG[R]GAGTTCCCATGGTGGCAATGCCAGAATGCGGCGATCAACTCACCAATGCAAAGTTCATAAAGGACGTGTGGA
2566	Missense	Flax_2566_267	CAGCACCATGACCGTCACCGCACAATCCGGTATCCACATCGACACTATCTCCGACGGCTTCGACCACA[G/A]CGGACTTATATTGCAAGACCCAGAACACTATTCCCAAACCTTTCGGAGAGTGGGTTCCG
2741	Missense	Flax_2741_1758	GCTCTATTTCGGTTTGAAGAACAGCAACCATTACTTCTTGTGGGTAGTCAGGGAATCCGAAGTCGCCAAACTCCCAAAGGAG[R]AGTACTTATCGGGCGAGAAAGGACTCGTTGTGTCATGGTGTTCGCAGCTTCAAGTCCTGGCAAGTGGGAAGGT
12	Missense	12_1674	TATCATTCGGAAGCCTAGCCAGACTTTCACCACAACAAACTGAG[R]AGCTCTATTTCGGTTTGAAGAACAGCAACCATTACTTCTTGTGGGTAGTCAGGGAATCCGAAGTCGCCAAACTCCCAA
12	Missense	12_1755	GTTTGAAGAACAGCAACCATTACTTCTTGTGGGTAGTCAGGGAATCCGAAGTCGCCAAACTCCCAAAG[R]AGGAGTACTTATCGGGCGAGAAAGGACTCGTTGTGTCATGGTGTTCGCAGCTTCAAGTCCTGGCAAGTGGGAAGG
2881	Missense	Flax_2881_1585	CAACTATCCCATCCTTTTATTTAGACAAGCAAATCCCTGATGACAAAGACTACGACATCAGCATCTTCAACCCACAAAATCAAACTT[R]CATGAACTGGCTTCAATCTAAGCCAGATGGATCAGTCGTGTATGTATCATTCGGAAGCCTAGCCAGACTTTCACCA
2741	Missense	Flax_2741_1758	GCTCTATTTCGGTTTGAAGAACAGCAACCATTACTTCTTGTGGGTAGTCAGGGAATCCGAAGTCGCCAAACTCCCAAAGGAG[R]AGTACTTATCGGGCGAGAAAGGACTCGTTGTGTCATGGTGTTCGCAGCTTCAAGTCCTGGCAAGTGGGAAGGT
2755*	Missense
1230*	W/STOP
1885*	W/STOP
2537*	Missense	Note: mutations at position 670 was also found in lines 1230, 1885; at position 1758 in line 2755; at position 1872 in line 2537; at position 1639 in line 2010; at position 267 in line 2568; at positions 1674 and 1755 in line 2801
2010*	Missense
2568*	Missense
2801*	Missense
		*additional lines that can be genotyped with the purchase of 20 assay reaction
			20 lines with mutation for which KASP assay will be designed
		Targeted mutations are in bracket
		nonsense mutation cause STOP
		Missense mutation causes codon changes leading to amino acid changes
		sense mutation or synanomous or silent mutation causes change of codon that does not change the amino acid produced
