# Supplementary material for: Induced Mutagenesis in UGT74S1 Gene Leads to Stable New Flax Lines with Altered Secoisolariciresinol Diglucoside (SDG) Profiles
Source: Front Plant Sci. 2017 Sep 21;8:1638. doi: 10.3389/fpls.2017.01638 (PMC5613138; doi:10.3389/fpls.2017.01638)
Supplement: Supplementary file 9 [file Table6.xlsx]

## Sheet: Supplementary table 6
Supplementary Table 6. Description of the Ampliseq panel, target regions, and expected amplicons of the 49 custom ampliseq primers used in ampliseq sequencing of 11 targets genes of flax lignan biosynthetic pathways. Each region shown corresponds to a target gene. Primers were grouped into 2 pools fore ach target, with 27 and 22 primers in pool 1 and pool 2, respectively. Amplicon characteristics…
Assay ID	Primer Pool ID	Amplicon_ID	Ion_AmpliSeq_Fwd_Primer	Ion_AmpliSeq_Rev_Primer	Ion_AmpliSeq_Rev_Primer reverse complement	target region	Gene ID	Amplicon_Start	Insert_Start*	Insert_Stop*	Amplicon_Stop	pdt size bp
IAD99565_1_A	Pool1	AMPL1445656	AACTCAGAATTTTTCGACAAGAGAAATCC	CAACAAGAGCTGGAATTTTTCAATATCGAG	CTCGATATTGAAAAATTCCAGCTCTTGTTG	Region 1	Lus10012145RCPLR1	1	30	167	197	197
IAD99565_1_A	Pool2	AMPL1445657	ATCGAACACGGCCACGACACTTA	ACACACACAATTTCATCGTTAAGACAAG	CTTGTCTTAACGATGAAATTGTGTGTGT	Region 1	Lus10012145RCPLR1	120	143	433	461	342
IAD99565_1_A	Pool1	AMPL1445658	CGAGCTAGCTAGCATCAGTCTCT	GTTAGAGGTCCGAGTTGCGAAA	TTTCGCAACTCGGACCTCTAAC	Region 1	Lus10012145RCPLR1	400	423	663	685	286
IAD99565_1_A	Pool2	AMPL1445660	ATGGATGAAGATGATGTCGCTACTTAC	AATGGATGAGTTGCGATATTTTCCATTT	AAATGGAAAATATCGCAACTCATCCAT	Region 1	Lus10012145RCPLR1	858	885	1204	1232	375
IAD99565_1_A	Pool1	AMPL1445659	GCCAACTGCTTTGGAGGTTATTT	CTTGTTAAGTGTCCGATCATCCTCTATC	GATAGAGGATGATCGGACACTTAACAAG	Region 1	Lus10012145RCPLR1	630	653	895	923	294
IAD99565_1_A	Pool2	AMPL1445661	TACCCAACAATACCAACATCTTTGTCAA	AATCTTTTTCAAATAGTACATGCACATCCA	TGGATGTGCATGTACTATTTGAAAAAGATT	Region 1	Lus10012145RCPLR1	1166	1194	1509	1539	374
IAD99565_1_A	Pool1	AMPL1445369	CCCTTAACCTTCACAGTATCAAATCCA	GGAGCTGGATCTTCTCGATGTC	GACATCGAGAAGATCCAGCTCC	Region 2	LuPLR2EU029951	11	38	231	253	243
IAD99565_1_A	Pool2	AMPL1445662	TGATCGGAGGCACAGGTTACTTA	CGAAGGCAAGAACCTCTTAACGT	ACGTTAAGAGGTTCTTGCCTTCG	Region 2	LuPLR2EU029951	134	157	433	456	323
IAD99565_1_A	Pool1	AMPL1445663	TCAAGCTCGTTGATGCCATCAA	TCTCCGAGCAAAGTCACTTGTTC	GAACAAGTGACTTTGCTCGGAGA	Region 2	LuPLR2EU029951	401	423	645	668	268
IAD99565_1_A	Pool2	AMPL1445664	CTTTGCCAGCCTGGCTTTATTC	TCAATCCGACTTGCTCTGCATAA	TTATGCAGAGCAAGTCGGATTGA	Region 2	LuPLR2EU029951	613	635	893	916	304
IAD99565_1_A	Pool1	AMPL1445665	GGAAGAGTTCCTCGCGATGATG	TTTGAAGCCCAAATTTGTCACGAAATATT	AATATTTCGTGACAAATTTGGGCTTCAAA	Region 2	LuPLR2EU029951	861	883	1156	1185	325
IAD99565_1_A	Pool1	AMPL1445666	CTTGGACACTGACATGGACTGA	CCGAAAGGTTTGGGAATAGTGTTCT	AGAACACTATTCCCAAACCTTTCGG	Region 3	UGT74S1	4	26	288	313	310
IAD99565_1_A	Pool2	AMPL1445667	CTTCGACCACAGCGGACTTATA	ATGAAAGAAGGCAAGTCCGAAACCT	AGGTTTCGGACTTGCCTTCTTTCAT	Region 3	UGT74S1	256	278	575	600	345
IAD99565_1_A	Pool1	AMPL1445668	AGGAACGCTCGTAATTGATGGATT	CGTAACCAAGTCTCCTTTCCGTT	AACGGAAAGGAGACTTGGTTACG	Region 3	UGT74S1	541	565	875	898	358
IAD99565_1_A	Pool2	AMPL1445669	TGGAAATTGCTGACATTTAACTCTCGT	AGTCAAGTCTCATTTTGGGATTGTAAACT	AGTTTACAATCCCAAAATGAGACTTGACT	Region 3	UGT74S1	838	865	1183	1212	375
IAD99565_1_A	Pool1	AMPL1445670	ACCGAGTTAAAAAGTCAAACTAAACTCAGA	GATAGTTGGTCCAATTGTTCGGAAG	CTTCCGAACAATTGGACCAACTATC	Region 3	UGT74S1	1143	1173	1480	1505	363
IAD99565_1_A	Pool2	AMPL1445671	CGTGGATTGGCTAACAAAGCAG	CTGCGAACACCATGACACAACGA	TCGTTGTGTCATGGTGTTCGCAG	Region 3	UGT74S1	1448	1470	1782	1805	358
IAD99565_1_A	Pool1	AMPL1445672	TCCCAAAGGAGGAGTACTTATCGG	TTCAACAACAGCTTCTTTGATAATCTTTCC	GGAAAGATTATCAAAGAAGCTGTTGTTGAA	Region 3	UGT74S1	1747	1771	2090	2120	374
IAD99565_1_A	Pool2	AMPL1445673	GGAGAAGAGACGAGAAGAAATGCTG	CAGAATTAACCCTCTCTAAAGGGACTAGT	ACTAGTCCCTTTAGAGAGGGTTAATTCTG	Region 3	UGT74S1	2058	2083	2402	2431	374
IAD99565_1_A	Pool1	AMPL1445674	CGAAGCAATCAGTATTCCAAGTTCTCT	CATCGCTCTGTTTACGAACCAGA	TCTGGTTCGTAAACAGAGCGATG	Region 4	Lus10006353 (UGT74S3)	13	40	364	387	375
IAD99565_1_A	Pool2	AMPL1445675	CTTTTGAGAGAGTGGGTTCCCAA	AGGCAAGTCATGAGGTTCGAAC	GTTCGAACCTCATGACTTGCCT	Region 4	Lus10006353 (UGT74S3)	331	354	589	611	281
IAD99565_1_A	Pool1	AMPL1445676	TTGAAGAAACGGTGTCGATTCCT	AATTCGGCAAGTTCTTCGAAAGC	GCTTTCGAAGAACTTGCCGAATT	Region 4	Lus10006353 (UGT74S3)	556	579	815	838	283
IAD99565_1_A	Pool2	AMPL1445677	AATTCATCATTGACGATATTGCTATTGCAG	CAACATGCTCCGGTCCTAGATC	GATCTAGGACCGGAGCATGTTG	Region 4	Lus10006353 (UGT74S3)	775	805	1005	1027	253
IAD99565_1_A	Pool1	AMPL1445678	GTCCGTTGTGTACGTATCATTCG	TTTTTAGCCTTCACACCCGTCTT	AAGACGGGTGTGAAGGCTAAAAA	Region 4	Lus10006353 (UGT74S3)	972	995	1317	1340	369
IAD99565_1_A	Pool2	AMPL1445679	GACCAAACAACGAATGCTAAGTTCATAT	CACCTTTTACAACATCACACGAATAATTCT	AGAATTATTCGTGTGATGTTGTAAAAGGTG	Region 4	Lus10006353 (UGT74S3)	1279	1307	1560	1590	312
IAD99565_1_A	Pool1	AMPL1445680	CCCAACAGATCGATCCATGTAATTATTTC	CCAGAGTTTCGGAACCGAATTTG	CAAATTCGGTTCCGAAACTCTGG	Region 5	Lus10014148 (UGT74s4)	2	31	301	324	323
IAD99565_1_A	Pool2	AMPL1445681	CGAGGACGGTCAAGTCTACTTC	GAGAAATGCGGGATACGATCCAT	ATGGATCGTATCCCGCATTTCTC	Region 5	Lus10014148 (UGT74s4)	269	291	588	611	343
IAD99565_1_A	Pool1	AMPL1445682	TGGATCCTGCTGATTTGCCTTC	AGGTAGAACGACGGAAGTGTTG	CAACACTTCCGTCGTTCTACCT	Region 5	Lus10014148 (UGT74s4)	556	578	834	856	301
IAD99565_1_A	Pool2	AMPL1445683	CTCGAATCACTTGCCGAATTTCAG	CATAAGAAGTAATGGTTGCTGTTCTTCAAT	ATTGAAGAACAGCAACCATTACTTCTTATG	Region 5	Lus10014148 (UGT74s4)	800	824	1024	1054	255
IAD99565_1_A	Pool1	AMPL1445684	TCTAGGACCAGAACATGTTGAGGAA	CCAATCTTCCACACATCCATTATGAACTT	AAGTTCATAATGGATGTGTGGAAGATTGG	Region 5	Lus10014148 (UGT74s4)	989	1014	1277	1306	318
IAD99565_1_A	Pool2	AMPL1445685	ATGCCACAATGGAACGACCAAA	GATGTTGTATTTGTAACTCCAGCATGAAT	ATTCATGCTGGAGTTACAAATACAACATC	Region 5	Lus10014148 (UGT74s4)	1245	1267	1522	1551	307
IAD99565_1_A	Pool1	AMPL1445560	TCTCTCAAAAATTTATCCTTGGCCACTT	TGTTGCTTCTTCTTGGCTGAAGA	TCTTCAGCCAAGAAGAAGCAACA	Region 6	Lus1003233RCDIR1	15	43	116	139	125
IAD99565_1_A	Pool2	AMPL1445686	CTCTTCTTCATCTTCTTCATCTGCCTTT	GCTGTTGAGAGAAAAAGTGAAGCCTA	TAGGCTTCACTTTTTCTCTCAACAGC	Region 6	Lus1003233RCDIR1	78	106	393	419	342
IAD99565_1_A	Pool1	AMPL1445687	TGTACGACACGAAGAACACGTT	CGATTTCAAAGTGATCTCTATCCATGATCA	TGATCATGGATAGAGATCACTTTGAAATCG	Region 6	Lus1003233RCDIR1	361	383	611	641	281
IAD99565_1_A	Pool1	AMPL1445688	AACAACCAATTCTCTCTTCAAAAATCATC	GGCCAGGATGGTTCGGTT	AACCGAACCATCCTGGCC	Region 7	Lus10024715RCDIR2	4	33	242	260	257
IAD99565_1_A	Pool2	AMPL1445689	TCTTCTTCATCTACCTTTCCTCGACT	GGTGCTCCGTACTATTAATACAAAAAGTGA	TCACTTTTTGTATTAATAGTACGGAGCACC	Region 7	Lus10024715RCDIR2	88	114	399	429	342
IAD99565_1_A	Pool1	AMPL1445409	CCTGGTTGGGTTTCACTTTTTGTA	CGATTCCAAAGTGATCTCATCTTGATCAT	ATGATCAAGATGAGATCACTTTGGAATCG	Region 7	Lus10024715RCDIR2	388	412	610	639	252
IAD99565_1_A	Pool1	AMPL1445691	TCTTCATCTTCTTCATCTACCTTTCCTCA	CGTACTATTAAGACAAAAAGTGAAACCCAA	TTGGGTTTCACTTTTTGTCTTAATAGTACG	Region 8	DIR3KM433755	32	61	342	372	341
IAD99565_1_A	Pool2	AMPL1445692	CTCCAACCGGACCATCCT	TCAACTCGAAGCCTAAAGTACACTTC	GAAGTGTACTTTAGGCTTCGAGTTGA	Region 8	DIR3KM433755	189	207	510	536	348
IAD99565_1_A	Pool1	AMPL1445693	AAACAAACTCCATAACCAACAACATCAC	GAGGGTAGTTATGATGTTGATCGTGA	TCACGATCAACATCATAACTACCCTC	Region 9	Lus10017538RCDIR4	9	37	133	159	151
IAD99565_1_A	Pool2	AMPL1445694	CCTCCTTTTCTTCCTCGCCAAT	GTCGAGTTAAACACGAACGAGAAC	GTTCTCGTTCGTGTTTAACTCGAC	Region 9	Lus10017538RCDIR4	101	123	448	472	372
IAD99565_1_A	Pool1	AMPL1445695	GTTTACGACAAGAAGGAAGTGTTCAC	GGCCATAACGAAAAAGGCCTCATAT	ATATGAGGCCTTTTTCGTTATGGCC	Region 9	Lus10017538RCDIR4	411	437	664	689	279
IAD99565_1_A	Pool1	AMPL1445417	TTTTTGGAGATCGACGATTAGACAAT	ATGGAAGAGGATGTCGTGGTAGTA	TACTACCACGACATCCTCTTCCAT	Region 10	Lus10028749RCDIR5	27	53	224	248	222
IAD99565_1_A	Pool2	AMPL1445696	GAAGAAATCCCAATAAGCCATGCAA	GGCTCCCATGATGTTGATGGTC	GACCATCAACATCATGGGAGCC	Region 10	Lus10028749RCDIR5	187	212	478	500	314
IAD99565_1_A	Pool1	AMPL1445420	CCTACACGCTGGTGTTCAACTC	CGGAAACAGTTGAATAAACCAAACATACAA	TTGTATGTTTGGTTTATTCAACTGTTTCCG	Region 10	Lus10028749RCDIR5	442	464	679	709	268
IAD99565_1_A	Pool1	AMPL1445421	CGATTTCTTACATATTTTGGAGACGATCAT	TTCGGATGTTTTGCATGTTGCA	TGCAACATGCAAAACATCCGAA	Region 11	Lus10017539RCDIR6	1	31	165	187	187
IAD99565_1_A	Pool2	AMPL1445697	CCTCCTCCTCTCACTGATCTCTC	TGATGTTGAGGGTCCCTTTGTG	CACAAAGGGACCCTCAACATCA	Region 11	Lus10017539RCDIR6	107	130	455	477	371
IAD99565_1_A	Pool1	AMPL1445698	GGACTACAAGTTCGGGATGCTA	GAGAACTAGCTTGCTAGTAACATTCATACA	TGTATGAATGTTACTAGCAAGCTAGTTCTC	Region 11	Lus10017539RCDIR6	293	315	624	654	362
IAD99565_1_A	Pool2	AMPL1445699	GCTACTTTCCGTACGGACACTTTC	TGAAGATCGACGACGACATTGAC	GTCAATGTCGTCGTCGATCTTCA	Region 11	Lus10017539RCDIR6	561	585	666	689	129
*Refers to as start and end of sequence between the forward and reverse primer sequence
