# Supplementary material for: Induced Mutagenesis in UGT74S1 Gene Leads to Stable New Flax Lines with Altered Secoisolariciresinol Diglucoside (SDG) Profiles
Source: Front Plant Sci. 2017 Sep 21;8:1638. doi: 10.3389/fpls.2017.01638 (PMC5613138; doi:10.3389/fpls.2017.01638)
Supplement: Supplementary file 10 [file Table7.xlsx]

## Sheet: Supplementary table 6
Supplementary Table 7. Missense and nonsence exonic mutations identified or confirmed in four of the 11 gene panels subjected to Ampliseq sequencing
SNP #	GENE	Feature	SNP position	CDC Bethune SNP	M5 line SNP	Heterozygous/Homozygous status	Amino acid position	Amino acid change	Type of mutation	Mutation sensitivity	Total number of M5 lines with mutations	Details of the M5 mutant lines
1	Lus10006353 (UGT74S3)	Exon 2	1537	C	C/T	Heterozygous	471	P/S	Missense	LOW	9	2004-14-1A, 2004-14-1B, 2004-14-3A, 2004-9-11A, 2004-9-1B, 2004-9-2A, 2004-9-3A, 2004-9-4B, 2004-9-5A
1	Lus10017538RCDIR4	Exon	153	T	T/C	Heterozygous	35	Y/H	Missense	LOW	5	2004-14-1A, 2004-9-15B, 2004-9-2A, 2004-9-4B, 2004-9-5A
2	Lus10017538RCDIR4	Exon	162	A	A/C	Heterozygous	38	K/H	Missense	LOW	6	2004-14-1A, 2004-9-11A, 2004-9-15B, 2004-9-2A, 2004-9-5A
3	Lus10017538RCDIR4	Exon	164	G	G/T	Heterozygous	38	K/H	Missense	LOW	5	2004-9-11A, 2004-9-15B, 2004-9-2A, 2004-9-5A
5	Lus10017538RCDIR4	Exon	169	G	G/A	Heterozygous	40	R/Q	Missense	LOW	7	2004-14-1A, 2004-9-11A, 2004-9-15B, 2004-9-1B, 2004-9-2A, 2004-9-4B, 2004-9-5A
1	Lus10028749RCDIR5	Exon	94	T	T/C	Heterozygous	15	L/S	Missense	LOW	8	2004-14-1B, 2004-9-11A, 2004-9-11B, 2004-9-13A, 2004-9-15B, 2004-9-2A, 2004-9-4B, 2004-9-5A
1	UGT74S1	Exon 1	670	G	(A/A)/(A/A)	Homozygous	205	W/STOP	Nonsense	MEDIUM	13	1230-16-1A, 1230-16-2A, 1230-16-3A, 1230-16-3B, 1230-16-4A, 1230-16-5A, 1230-16-5B, 1230-17-4A, 1230-17-11A, 1230-17-12A, 1230-17-13B, 1230-17-14B, 1230-17-15B
5	UGT74S1	Exon 2	1585	G	(A/A)/(A/A)	Homozygous	264	C/Y	Missense	HIGH	25	2881-1B-1B, 2881-1B-2A, 2881-1B-2B, 2881-1B-3A, 2881-1B-3B, 2881-1B-4A , 2881-1B-4B, 2881-1B-5A, 2881-1C-1A, 2881-1C-1B, 2881-1C-2A, 2881-1C-2B, 2881-1C-3A, 2881-1C-4A, 2881-1C-4B, 2881-1C-5A, 2881-1C-5B, 2881-1D-1A, 2881-1D-1B, 2881-1D-2A, 2881-1D-2B, 2881-1D-3A, 2881-1D-3B, 2881-1D-4A, 2881-1D-4B
6	UGT74S1	Exon 2	1639	G	(A/A)/(A/A)	Homozygous	282	G/E	Missense	HIGH	23	2004-14-1A, 2004-14-1B, 2004-14-3A, 2004-14-5B, 2004-9-11A, 2004-9-11B, 2004-9-11B, 2004-9-13A, 2004-9-15B, 2004-9-1A, 2004-9-2A, 2004-9-3A, 2004-9-4B, 2004-9-5A, 2004#12-1A, 2004#12-1B, 2004#12-2A, 2004#12-3A, 2004#12-3B, 2004#12-4A, 2004#12-4B, 2004#12-5A, 2004#12-5B
7	UGT74S1	Exon 2	1859	G	(A/A)/(A/A)	Homozygous	355	W/STOP	Nonsense	VERY HIGH	26	2340#12-1A, 2340#12-1B, 2340#12-2A, 2340#12-2B, 2340#12-3A, 2340#12-4A, 2340#12-4B, 2340#12-5A, 2340#12-5B, 2340#13-1A, 2340#13-1B, 2340#13-2A, 2340#13-2B, 2340#13-3A, 2340#13-3B, 2340#13-4A, 2340#8-1A, 2340#8-1B, 2340#8-2A, 2340#8-2B, 2340#8-3A, 2340#8-3B, 2340#8-4A, 2340#8-4B, 2340#8-5A, 2340#8-5B
							MISSENSE	NONSENSE
